# Supplementary material for: Development and Preliminary Field Evaluation of an Indirect ELISA for Detecting Tomato Yellow Leaf Curl Virus
Source: Viruses. 2026 Jul 19;18(7):786. doi: 10.3390/v18070786 (PMC13431607; doi:10.3390/v18070786)
Supplement: Supplementary file 1 [file viruses-18-00786-s001.zip]

Archive with 1 entries (1 files):
- viruses-4409781-supplementary.pdf
